# Supplementary material for: Candida auris vs. Non-Candida auris Candidemia in Critically Ill Patients: Clinical Outcomes, Risk Factors, and Mortality
Source: J Fungi (Basel). 2025 Jul 24;11(8):552. doi: 10.3390/jof11080552 (PMC12387453; doi:10.3390/jof11080552)
Supplement: Supplementary file 1 [file jof-11-00552-s001.zip]

Archive with 1 entries (1 files):
- jof-3693409-supplementary.pdf
